# Supplementary material for: Functional Characteristics of Diverse PAX6 Mutations Associated with Isolated Foveal Hypoplasia
Source: Genes (Basel). 2023 Jul 21;14(7):1483. doi: 10.3390/genes14071483 (PMC10379490; doi:10.3390/genes14071483)
Supplement: Supplementary file 1 [file genes-14-01483-s001.zip]

Archive with 1 entries (1 files):
- genes-2494641-supplementary.pdf
